# Supplementary material for: ﻿Genus Varma (Hemiptera, Tropiduchidae): new species description and updated male and female identification keys
Source: Zookeys. 2025 Jul 15;1245:311–22. doi: 10.3897/zookeys.1245.150663 (PMC12284579; doi:10.3897/zookeys.1245.150663)
Supplement: XML Treatment for Varma [file zookeys.1245.150663-treatment1.xml]

<!DOCTYPE tp:taxon-treatment
  PUBLIC "-//TaxonX//DTD Taxonomic Treatment Publishing DTD v0 20100105//EN" "tax-treatment-NSO.dtd">
<tp:taxon-treatment xmlns:tp="http://www.plazi.org/taxpub"><tp:treatment-meta><kwd-group><label>Taxon classification</label><kwd>
                <named-content content-type="kingdom">Animalia</named-content>
              </kwd><kwd>
                <named-content content-type="order">Hemiptera</named-content>
              </kwd><kwd>
                <named-content content-type="family">Tropiduchidae</named-content>
              </kwd></kwd-group><mixed-citation publication-type="journal"><person-group><name><surname>Zhou</surname><given-names>Huan</given-names></name><name><surname>He</surname><given-names>Li</given-names></name><name><surname>Chen</surname><given-names>Xiang-Sheng</given-names></name><name><surname>Chang</surname><given-names>Zhi-Min</given-names></name></person-group><article-title>﻿Genus <italic><tp:taxon-name><tp:taxon-name-part taxon-name-part-type="genus" reg="Varma">Varma</tp:taxon-name-part></tp:taxon-name></italic> (<tp:taxon-name><tp:taxon-name-part taxon-name-part-type="order">Hemiptera</tp:taxon-name-part></tp:taxon-name>, <tp:taxon-name><tp:taxon-name-part taxon-name-part-type="family">Tropiduchidae</tp:taxon-name-part></tp:taxon-name>): new species description and updated male and female identification keys</article-title><source>Zookeys</source><day>15</day><month>07</month><year>2025</year><volume>1245</volume><fpage>311</fpage><lpage>322</lpage><pub-id pub-id-type="doi">10.3897/zookeys.1245.150663</pub-id></mixed-citation></tp:treatment-meta><tp:nomenclature><label>﻿Genus</label><tp:taxon-name>
              <object-id xmlns:xlink="http://www.w3.org/1999/xlink" content-type="arpha" xlink:type="simple">5410A0D5-0835-5663-B8A7-413C3AACDC49</object-id>
              <tp:taxon-name-part taxon-name-part-type="genus" reg="Varma">Varma</tp:taxon-name-part>
            </tp:taxon-name><tp:taxon-authority>Distant, 1906</tp:taxon-authority><tp:nomenclature-citation-list><tp:nomenclature-citation><tp:taxon-name>
                  <tp:taxon-name-part taxon-name-part-type="genus" reg="Varma">Varma</tp:taxon-name-part>
                </tp:taxon-name><comment>Distant, 1906: 330; <xref ref-type="bibr" rid="B7">Distant 1909</xref>: 171; <xref ref-type="bibr" rid="B9">Melichar 1914</xref>: 117; <xref ref-type="bibr" rid="B14">Wang and Liang 2008</xref>: 116; <xref ref-type="bibr" rid="B10">Men et al. 2010</xref>: 93; <xref ref-type="bibr" rid="B5">Chang et al. 2014</xref>: 23.</comment></tp:nomenclature-citation></tp:nomenclature-citation-list></tp:nomenclature><tp:treatment-sec sec-type="type species" id="SECID0EZKAC"><title>Type species.</title><p><italic><tp:taxon-name><tp:taxon-name-part taxon-name-part-type="genus" reg="Varma">Varma</tp:taxon-name-part><tp:taxon-name-part taxon-name-part-type="species" reg="fervens">fervens</tp:taxon-name-part></tp:taxon-name></italic> Walker, 1857, <xref ref-type="bibr" rid="B6">Distant 1906</xref>: 330, by original designation.</p></tp:treatment-sec><tp:treatment-sec sec-type="diagnosis" id="SECID0EOLAC"><title>Diagnosis.</title><p>See <xref ref-type="bibr" rid="B5">Chang et al. (2014)</xref>, with in addition, the spinulation of the hind leg is 3-(6(5)-0)/5(6)/2. The gonapophyses VIII (first valvular) of the female genitalia has 2–4 distinct teeth on the ventral margin (e.g., Fig. <xref ref-type="fig" rid="F2">2D</xref>, <xref ref-type="fig" rid="F4">4D</xref>).</p></tp:treatment-sec><tp:treatment-sec sec-type="distribution" id="SECID0EAMAC"><title>Distribution.</title><p>Oriental region, including South China, India, Indonesia, Malaysia, Sri Lanka (Fig. <xref ref-type="fig" rid="F5">5</xref>).</p></tp:treatment-sec><tp:treatment-sec><!--Section generated to contain objects referenced in tp:taxon-treatment.--><fig id="F2" position="float" orientation="portrait"><object-id xmlns:xlink="http://www.w3.org/1999/xlink" content-type="doi" xlink:type="simple">10.3897/zookeys.1245.150663.figure2</object-id><object-id xmlns:xlink="http://www.w3.org/1999/xlink" content-type="arpha" xlink:type="simple">EE7496BF-2108-5ABE-8416-C6F688BE23E0</object-id><label>Figure 2.</label><caption><p>Female genitalia of <italic><tp:taxon-name><tp:taxon-name-part taxon-name-part-type="genus" reg="Varma">Varma</tp:taxon-name-part><tp:taxon-name-part taxon-name-part-type="species" reg="bimaculata">bimaculata</tp:taxon-name-part></tp:taxon-name></italic> Wang &amp; Liang. <bold>A.</bold> Dorsal view; <bold>B.</bold> Lateral view; <bold>C.</bold> Ventral view; <bold>D.</bold> Gonapophyses VIII, lateral view; <bold>E.</bold> Gonapophyses IX, ventral view; <bold>F.</bold> Gonapophyses IX, dorsal view; <bold>G.</bold> Gonapophyses IX, lateral view; <bold>H.</bold> Gonoplace, inner view from the apex. Abbreviations: ACL, anterior connective lamina of gonapophyses VIII; Gp I, first lobe (lateral lobe) of gonoplace; Gp II, second lobe (posterior lobe) of gonoplace; GxL, endogonocoxal lobe; GxP, endogonocoxal process; Gx VIII, gonocoxae VIII; PCL, posterior connective lamina. Scale bars: 1 mm.</p></caption><graphic xmlns:xlink="http://www.w3.org/1999/xlink" xlink:href="zookeys-1245-311_article-150663__-g002.jpg" position="float" orientation="portrait" xlink:type="simple" id="oo_1374408.jpg"><uri content-type="original_file" xlink:type="simple">https://binary.pensoft.net/fig/1374408</uri></graphic></fig><fig id="F4" position="float" orientation="portrait"><object-id xmlns:xlink="http://www.w3.org/1999/xlink" content-type="doi" xlink:type="simple">10.3897/zookeys.1245.150663.figure4</object-id><object-id xmlns:xlink="http://www.w3.org/1999/xlink" content-type="arpha" xlink:type="simple">3E143CFE-41AD-5DA5-88BB-7842ADB0F743</object-id><label>Figure 4.</label><caption><p>Female genitalia of <italic><tp:taxon-name><tp:taxon-name-part taxon-name-part-type="genus" reg="Varma">Varma</tp:taxon-name-part><tp:taxon-name-part taxon-name-part-type="species" reg="microprojecta">microprojecta</tp:taxon-name-part></tp:taxon-name></italic> Zhou &amp; Chang, sp. nov. <bold>A.</bold> Dorsal view; <bold>B.</bold> Lateral view; <bold>C.</bold> Ventral view; <bold>D.</bold> Gonapophyses VIII, lateral view; <bold>E.</bold> Gonapophyses IX, ventral view; <bold>F.</bold> Gonapophyses IX, dorsal view; <bold>G.</bold> Gonapophyses IX, lateral view; <bold>H.</bold> Gonoplace, inner view from the apex. Abbreviations: ACL, anterior connective lamina of gonapophyses VIII; Gp I, first lobe (lateral lobe) of gonoplace; Gp II, second lobe (posterior lobe) of gonoplace; GxL, endogonocoxal lobe; GxP, endogonocoxal process; Gx VIII, gonocoxae VIII; PCL, posterior connective lamina. Scale bars: 1 mm.</p></caption><graphic xmlns:xlink="http://www.w3.org/1999/xlink" xlink:href="zookeys-1245-311_article-150663__-g004.jpg" position="float" orientation="portrait" xlink:type="simple" id="oo_1374410.jpg"><uri content-type="original_file" xlink:type="simple">https://binary.pensoft.net/fig/1374410</uri></graphic></fig><fig id="F5" position="float" orientation="portrait"><object-id xmlns:xlink="http://www.w3.org/1999/xlink" content-type="doi" xlink:type="simple">10.3897/zookeys.1245.150663.figure5</object-id><object-id xmlns:xlink="http://www.w3.org/1999/xlink" content-type="arpha" xlink:type="simple">C5A4F653-7C62-57D7-9357-348DE15E019D</object-id><label>Figure 5.</label><caption><p>Geographical distribution of <italic><tp:taxon-name><tp:taxon-name-part taxon-name-part-type="genus" reg="Varma">Varma</tp:taxon-name-part></tp:taxon-name></italic> species. Red icons indicate distribution in China, green icons indicate distribution in other countries.</p></caption><graphic xmlns:xlink="http://www.w3.org/1999/xlink" xlink:href="zookeys-1245-311_article-150663__-g005.jpg" position="float" orientation="portrait" xlink:type="simple" id="oo_1374411.jpg"><uri content-type="original_file" xlink:type="simple">https://binary.pensoft.net/fig/1374411</uri></graphic></fig></tp:treatment-sec><ref-list><ref id="B7"><mixed-citation xmlns:xlink="http://www.w3.org/1999/xlink" xlink:type="simple"><person-group><name name-style="western"><surname>Distant</surname><given-names>WL</given-names></name></person-group> (<year>1909</year>) <article-title><tp:taxon-name><tp:taxon-name-part taxon-name-part-type="order">Rhynchota</tp:taxon-name-part></tp:taxon-name> Malayana. Part II.</article-title><source>Records of the Indian Museum</source><volume>3</volume>(<issue>2</issue>): <fpage>163</fpage>–<lpage>181</lpage>. <ext-link xlink:href="10.26515/rzsi/v3/i2/1909/163270" ext-link-type="doi" xlink:type="simple">https://doi.org/10.26515/rzsi/v3/i2/1909/163270</ext-link></mixed-citation></ref><ref id="B9"><mixed-citation xmlns:xlink="http://www.w3.org/1999/xlink" xlink:type="simple"><person-group><name name-style="western"><surname>Melichar</surname><given-names>L</given-names></name></person-group> (<year>1914</year>) <article-title>Monographie der Tropiduchinen (<tp:taxon-name><tp:taxon-name-part taxon-name-part-type="suborder">Homoptera</tp:taxon-name-part></tp:taxon-name>). Verhandlungen des Naturforschenden Vereines in Brünn.</article-title><source>Brünn</source><volume>53</volume>: <fpage>1</fpage>–<lpage>145</lpage>.</mixed-citation></ref><ref id="B14"><mixed-citation xmlns:xlink="http://www.w3.org/1999/xlink" xlink:type="simple"><person-group><name name-style="western"><surname>Wang</surname><given-names>RR</given-names></name><name name-style="western"><surname>Liang</surname><given-names>AP</given-names></name></person-group> (<year>2008</year>) <article-title>First record of the genus <italic><tp:taxon-name><tp:taxon-name-part taxon-name-part-type="genus">Varma</tp:taxon-name-part></tp:taxon-name></italic> Distant, 1906 (<tp:taxon-name><tp:taxon-name-part taxon-name-part-type="order">Hemiptera</tp:taxon-name-part></tp:taxon-name>: <tp:taxon-name><tp:taxon-name-part taxon-name-part-type="superfamily">Fulgoroidea</tp:taxon-name-part></tp:taxon-name>: <tp:taxon-name><tp:taxon-name-part taxon-name-part-type="family">Tropiduchidae</tp:taxon-name-part></tp:taxon-name>) from China, with descriptions of two new species.</article-title><source>Annales Zoologici</source><volume>58</volume>(<issue>1</issue>): <fpage>115</fpage>–<lpage>123</lpage>. <ext-link xlink:href="10.3161/067.058.0106" ext-link-type="doi" xlink:type="simple">https://doi.org/10.3161/067.058.0106</ext-link></mixed-citation></ref><ref id="B10"><mixed-citation xmlns:xlink="http://www.w3.org/1999/xlink" xlink:type="simple"><person-group><name name-style="western"><surname>Men</surname><given-names>QL</given-names></name><name name-style="western"><surname>Feng</surname><given-names>JN</given-names></name><name name-style="western"><surname>Qin</surname><given-names>DZ</given-names></name></person-group> (<year>2010</year>) <article-title>Description of one new species of the genus <italic><tp:taxon-name><tp:taxon-name-part taxon-name-part-type="genus">Varma</tp:taxon-name-part></tp:taxon-name></italic> (<tp:taxon-name><tp:taxon-name-part taxon-name-part-type="order">Hemiptera</tp:taxon-name-part></tp:taxon-name>: <tp:taxon-name><tp:taxon-name-part taxon-name-part-type="superfamily">Fulgoroidea</tp:taxon-name-part></tp:taxon-name>: <tp:taxon-name><tp:taxon-name-part taxon-name-part-type="family">Tropiduchidae</tp:taxon-name-part></tp:taxon-name>) with a key to all the species.</article-title><source>Entomologica Americana</source><volume>116</volume>(<issue>3</issue>): <fpage>93</fpage>–<lpage>97</lpage>. <ext-link xlink:href="10.1664/10-RA-008.1" ext-link-type="doi" xlink:type="simple">https://doi.org/10.1664/10-RA-008.1</ext-link></mixed-citation></ref><ref id="B5"><mixed-citation xmlns:xlink="http://www.w3.org/1999/xlink" xlink:type="simple"><person-group><name name-style="western"><surname>Chang</surname><given-names>ZM</given-names></name><name name-style="western"><surname>Zhang</surname><given-names>ZG</given-names></name><name name-style="western"><surname>Yang</surname><given-names>L</given-names></name><name name-style="western"><surname>Chen</surname><given-names>XS</given-names></name></person-group> (<year>2014</year>) <article-title>Review of the Chinese species of the genus <italic><tp:taxon-name><tp:taxon-name-part taxon-name-part-type="genus">Varma</tp:taxon-name-part></tp:taxon-name></italic> Distant (<tp:taxon-name><tp:taxon-name-part taxon-name-part-type="order">Hemiptera</tp:taxon-name-part></tp:taxon-name>, <tp:taxon-name><tp:taxon-name-part taxon-name-part-type="infraorder">Fulgoromorpha</tp:taxon-name-part></tp:taxon-name>, <tp:taxon-name><tp:taxon-name-part taxon-name-part-type="family">Tropiduchidae</tp:taxon-name-part></tp:taxon-name>), with description of two new species.</article-title><source>ZooKeys</source><volume>417</volume>: <fpage>21</fpage>–<lpage>35</lpage>. <ext-link xlink:href="10.3897/zookeys.417.6798" ext-link-type="doi" xlink:type="simple">https://doi.org/10.3897/zookeys.417.6798</ext-link></mixed-citation></ref><ref id="B6"><mixed-citation xmlns:xlink="http://www.w3.org/1999/xlink" xlink:type="simple"><person-group><name name-style="western"><surname>Distant</surname><given-names>WL</given-names></name></person-group> (<year>1906</year>) <source>The fauna of British India, including Ceylon and Burma, <tp:taxon-name><tp:taxon-name-part taxon-name-part-type="order">Rhynchota</tp:taxon-name-part></tp:taxon-name> 3 (<tp:taxon-name><tp:taxon-name-part taxon-name-part-type="suborder">Heteroptera</tp:taxon-name-part></tp:taxon-name>: <tp:taxon-name><tp:taxon-name-part taxon-name-part-type="suborder">Homoptera</tp:taxon-name-part></tp:taxon-name>).</source><publisher-name>Taylor &amp; Francis</publisher-name>, <publisher-loc>London</publisher-loc>, <size units="page">503 pp</size>.</mixed-citation></ref></ref-list></tp:taxon-treatment>
