# Supplementary material for: ﻿Genus Varma (Hemiptera, Tropiduchidae): new species description and updated male and female identification keys
Source: Zookeys. 2025 Jul 15;1245:311–22. doi: 10.3897/zookeys.1245.150663 (PMC12284579; doi:10.3897/zookeys.1245.150663)
Supplement: XML Treatment for Varma bimaculata [file zookeys.1245.150663-treatment2.xml]

<!DOCTYPE tp:taxon-treatment
  PUBLIC "-//TaxonX//DTD Taxonomic Treatment Publishing DTD v0 20100105//EN" "tax-treatment-NSO.dtd">
<tp:taxon-treatment xmlns:tp="http://www.plazi.org/taxpub"><tp:treatment-meta><kwd-group><label>Taxon classification</label><kwd>
                  <named-content content-type="kingdom">Animalia</named-content>
                </kwd><kwd>
                  <named-content content-type="order">Hemiptera</named-content>
                </kwd><kwd>
                  <named-content content-type="family">Tropiduchidae</named-content>
                </kwd></kwd-group><mixed-citation publication-type="journal"><person-group><name><surname>Zhou</surname><given-names>Huan</given-names></name><name><surname>He</surname><given-names>Li</given-names></name><name><surname>Chen</surname><given-names>Xiang-Sheng</given-names></name><name><surname>Chang</surname><given-names>Zhi-Min</given-names></name></person-group><article-title>﻿Genus <italic><tp:taxon-name><tp:taxon-name-part taxon-name-part-type="genus" reg="Varma">Varma</tp:taxon-name-part></tp:taxon-name></italic> (<tp:taxon-name><tp:taxon-name-part taxon-name-part-type="order">Hemiptera</tp:taxon-name-part></tp:taxon-name>, <tp:taxon-name><tp:taxon-name-part taxon-name-part-type="family">Tropiduchidae</tp:taxon-name-part></tp:taxon-name>): new species description and updated male and female identification keys</article-title><source>Zookeys</source><day>15</day><month>07</month><year>2025</year><volume>1245</volume><fpage>311</fpage><lpage>322</lpage><pub-id pub-id-type="doi">10.3897/zookeys.1245.150663</pub-id></mixed-citation></tp:treatment-meta><tp:nomenclature><label>﻿</label><tp:taxon-name>
                <object-id xmlns:xlink="http://www.w3.org/1999/xlink" content-type="arpha" xlink:type="simple">58F45D7D-B34B-51F6-978A-760688E9B437</object-id>
                <tp:taxon-name-part taxon-name-part-type="genus" reg="Varma">Varma</tp:taxon-name-part>
                <tp:taxon-name-part taxon-name-part-type="species" reg="bimaculata">bimaculata</tp:taxon-name-part>
              </tp:taxon-name><tp:taxon-authority>Wang &amp; Liang, 2008</tp:taxon-authority><xref ref-type="fig" rid="F1">Figs 1A–B</xref><xref ref-type="fig" rid="F2">, 2A–H</xref><tp:nomenclature-citation-list><tp:nomenclature-citation><tp:taxon-name>
                    <tp:taxon-name-part taxon-name-part-type="genus" reg="Varma">Varma</tp:taxon-name-part>
                    <tp:taxon-name-part taxon-name-part-type="species" reg="bimaculata">bimaculata</tp:taxon-name-part>
                  </tp:taxon-name><comment>Wang &amp; Liang, 2008: 120.</comment></tp:nomenclature-citation></tp:nomenclature-citation-list></tp:nomenclature><tp:treatment-sec sec-type="material" id="SECID0EVQAE"><title>Material examined.</title><p>• 2♂♂, 3♀♀, <bold>China</bold> Xizang, Beibeng (<named-content xmlns:xlink="http://www.w3.org/1999/xlink" content-type="dwc:verbatimCoordinates" xlink:type="simple"><named-content content-type="geo-json" specific-use="{&#34;type&#34;:&#34;Point&#34;,&#34;coordinates&#34;:[95.174722,29.240556]}" id="NCID0EARAE" xlink:type="simple">29°14'26"N, 95°10'29"E)</named-content></named-content>, 13 Aug. 2022, Y.-J. Sui.</p></tp:treatment-sec><tp:treatment-sec sec-type="distribution" id="SECID0EFRAE"><title>Distribution.</title><p>China (Xizang).</p></tp:treatment-sec><tp:treatment-sec sec-type="description" id="SECID0EKRAE"><title>Description.</title><p>See <xref ref-type="bibr" rid="B14">Wang and Liang 2008</xref></p><p><bold><italic>Female genitalia</italic>.</bold> Genitalia symmetrical on both sides, except for endogonocoxal lobe and sternite VII (Fig. <xref ref-type="fig" rid="F2">2A, C</xref>). Anal tube (Fig. <xref ref-type="fig" rid="F2">2A</xref>) symmetrical elongate, with anal styles not exceeding its apex. Gonapophyses VIII (first valvular) (Fig. <xref ref-type="fig" rid="F2">2B, D</xref>) strongly sclerotized, saw-like, with 7 distinct teeth on the dorsal margin, 2 distinct teeth on the ventral margin, numerous small, indistinct teeth along both margins. Gonapophyses IX (second valvula) (Fig. <xref ref-type="fig" rid="F2">2E–G</xref>) reduced, triangular, bilaterally symmetrical, lateral margins somewhat sclerotized, remainder largely membranous. Gonoplace (third valvula) (Fig. <xref ref-type="fig" rid="F2">2B, H</xref>) broad, membranous, with about 12 teeth on the ventral margin and apical margin. Endogonocoxal lobe (Fig. <xref ref-type="fig" rid="F2">2C</xref>) at the base of the gonapophyses VIII produced mesad finger-like on the left side and beak-like on the right side. Posterior margin of sternite VII (Fig. <xref ref-type="fig" rid="F2">2C</xref>) with asymmetrically median triangular projection, the tip of process directed to the left posterior in ventral view.</p><fig id="F1" position="float" orientation="portrait"><object-id xmlns:xlink="http://www.w3.org/1999/xlink" content-type="doi" xlink:type="simple">10.3897/zookeys.1245.150663.figure1</object-id><object-id xmlns:xlink="http://www.w3.org/1999/xlink" content-type="arpha" xlink:type="simple">6D7A4438-690A-54E4-8D68-7A2C296A017B</object-id><label>Figure 1.</label><caption><p>Male habitus of <italic><tp:taxon-name><tp:taxon-name-part taxon-name-part-type="genus" reg="Varma">Varma</tp:taxon-name-part></tp:taxon-name></italic> species. <bold>A, B.</bold><italic><tp:taxon-name><tp:taxon-name-part taxon-name-part-type="genus" reg="Varma">Varma</tp:taxon-name-part><tp:taxon-name-part taxon-name-part-type="species" reg="bimaculata">bimaculata</tp:taxon-name-part></tp:taxon-name></italic> Wang &amp; Liang, 2008; <bold>C, D.</bold><italic><tp:taxon-name><tp:taxon-name-part taxon-name-part-type="genus" reg="Varma">Varma</tp:taxon-name-part><tp:taxon-name-part taxon-name-part-type="species" reg="microprojecta">microprojecta</tp:taxon-name-part></tp:taxon-name></italic> Zhou &amp; Chang, sp. nov.; <bold>A, C.</bold> Dorsal view; <bold>B, D.</bold> Lateral view. Scale bars: 1 mm.</p></caption><graphic xmlns:xlink="http://www.w3.org/1999/xlink" xlink:href="zookeys-1245-311_article-150663__-g001.jpg" position="float" orientation="portrait" xlink:type="simple" id="oo_1374407.jpg"><uri content-type="original_file" xlink:type="simple">https://binary.pensoft.net/fig/1374407</uri></graphic></fig><fig id="F2" position="float" orientation="portrait"><object-id xmlns:xlink="http://www.w3.org/1999/xlink" content-type="doi" xlink:type="simple">10.3897/zookeys.1245.150663.figure2</object-id><object-id xmlns:xlink="http://www.w3.org/1999/xlink" content-type="arpha" xlink:type="simple">EE7496BF-2108-5ABE-8416-C6F688BE23E0</object-id><label>Figure 2.</label><caption><p>Female genitalia of <italic><tp:taxon-name><tp:taxon-name-part taxon-name-part-type="genus" reg="Varma">Varma</tp:taxon-name-part><tp:taxon-name-part taxon-name-part-type="species" reg="bimaculata">bimaculata</tp:taxon-name-part></tp:taxon-name></italic> Wang &amp; Liang. <bold>A.</bold> Dorsal view; <bold>B.</bold> Lateral view; <bold>C.</bold> Ventral view; <bold>D.</bold> Gonapophyses VIII, lateral view; <bold>E.</bold> Gonapophyses IX, ventral view; <bold>F.</bold> Gonapophyses IX, dorsal view; <bold>G.</bold> Gonapophyses IX, lateral view; <bold>H.</bold> Gonoplace, inner view from the apex. Abbreviations: ACL, anterior connective lamina of gonapophyses VIII; Gp I, first lobe (lateral lobe) of gonoplace; Gp II, second lobe (posterior lobe) of gonoplace; GxL, endogonocoxal lobe; GxP, endogonocoxal process; Gx VIII, gonocoxae VIII; PCL, posterior connective lamina. Scale bars: 1 mm.</p></caption><graphic xmlns:xlink="http://www.w3.org/1999/xlink" xlink:href="zookeys-1245-311_article-150663__-g002.jpg" position="float" orientation="portrait" xlink:type="simple" id="oo_1374408.jpg"><uri content-type="original_file" xlink:type="simple">https://binary.pensoft.net/fig/1374408</uri></graphic></fig></tp:treatment-sec><tp:treatment-sec sec-type="remarks" id="SECID0EQVAE"><title>Remarks.</title><p>The female genitalia of this species are similar to those of <italic><tp:taxon-name><tp:taxon-name-part taxon-name-part-type="genus" reg="Varma">V.</tp:taxon-name-part><tp:taxon-name-part taxon-name-part-type="species" reg="falcata">falcata</tp:taxon-name-part></tp:taxon-name></italic>, but can be distinguished by the posterior margin of sternite VII bearing an asymmetrically triangular projection pointing to the left posterior in ventral view (vs a symmetrical median triangular projection, directed to middle posterior in <italic><tp:taxon-name><tp:taxon-name-part taxon-name-part-type="genus" reg="Varma">V.</tp:taxon-name-part><tp:taxon-name-part taxon-name-part-type="species" reg="falcata">falcata</tp:taxon-name-part></tp:taxon-name></italic>). Additionally, the endogonocoxal lobe has a finger-like protrusion on the left side and a beak-like protrusion on the right side (vs broader paw-like protrusions on the left and slender ones on right side in <italic><tp:taxon-name><tp:taxon-name-part taxon-name-part-type="genus" reg="Varma">V.</tp:taxon-name-part><tp:taxon-name-part taxon-name-part-type="species" reg="falcata">falcata</tp:taxon-name-part></tp:taxon-name></italic>).</p></tp:treatment-sec><ref-list><ref id="B14"><mixed-citation xmlns:xlink="http://www.w3.org/1999/xlink" xlink:type="simple"><person-group><name name-style="western"><surname>Wang</surname><given-names>RR</given-names></name><name name-style="western"><surname>Liang</surname><given-names>AP</given-names></name></person-group> (<year>2008</year>) <article-title>First record of the genus <italic><tp:taxon-name><tp:taxon-name-part taxon-name-part-type="genus">Varma</tp:taxon-name-part></tp:taxon-name></italic> Distant, 1906 (<tp:taxon-name><tp:taxon-name-part taxon-name-part-type="order">Hemiptera</tp:taxon-name-part></tp:taxon-name>: <tp:taxon-name><tp:taxon-name-part taxon-name-part-type="superfamily">Fulgoroidea</tp:taxon-name-part></tp:taxon-name>: <tp:taxon-name><tp:taxon-name-part taxon-name-part-type="family">Tropiduchidae</tp:taxon-name-part></tp:taxon-name>) from China, with descriptions of two new species.</article-title><source>Annales Zoologici</source><volume>58</volume>(<issue>1</issue>): <fpage>115</fpage>–<lpage>123</lpage>. <ext-link xlink:href="10.3161/067.058.0106" ext-link-type="doi" xlink:type="simple">https://doi.org/10.3161/067.058.0106</ext-link></mixed-citation></ref></ref-list></tp:taxon-treatment>
