# Supplementary material for: ﻿Genus Varma (Hemiptera, Tropiduchidae): new species description and updated male and female identification keys
Source: Zookeys. 2025 Jul 15;1245:311–22. doi: 10.3897/zookeys.1245.150663 (PMC12284579; doi:10.3897/zookeys.1245.150663)
Supplement: XML Treatment for Varma microprojecta [file zookeys.1245.150663-treatment3.xml]

<!DOCTYPE tp:taxon-treatment
  PUBLIC "-//TaxonX//DTD Taxonomic Treatment Publishing DTD v0 20100105//EN" "tax-treatment-NSO.dtd">
<tp:taxon-treatment xmlns:tp="http://www.plazi.org/taxpub"><tp:treatment-meta><kwd-group><label>Taxon classification</label><kwd>
                  <named-content content-type="kingdom">Animalia</named-content>
                </kwd><kwd>
                  <named-content content-type="order">Hemiptera</named-content>
                </kwd><kwd>
                  <named-content content-type="family">Tropiduchidae</named-content>
                </kwd></kwd-group><mixed-citation publication-type="journal"><person-group><name><surname>Zhou</surname><given-names>Huan</given-names></name><name><surname>He</surname><given-names>Li</given-names></name><name><surname>Chen</surname><given-names>Xiang-Sheng</given-names></name><name><surname>Chang</surname><given-names>Zhi-Min</given-names></name></person-group><article-title>﻿Genus <italic><tp:taxon-name><tp:taxon-name-part taxon-name-part-type="genus" reg="Varma">Varma</tp:taxon-name-part></tp:taxon-name></italic> (<tp:taxon-name><tp:taxon-name-part taxon-name-part-type="order">Hemiptera</tp:taxon-name-part></tp:taxon-name>, <tp:taxon-name><tp:taxon-name-part taxon-name-part-type="family">Tropiduchidae</tp:taxon-name-part></tp:taxon-name>): new species description and updated male and female identification keys</article-title><source>Zookeys</source><day>15</day><month>07</month><year>2025</year><volume>1245</volume><fpage>311</fpage><lpage>322</lpage><pub-id pub-id-type="doi">10.3897/zookeys.1245.150663</pub-id></mixed-citation></tp:treatment-meta><tp:nomenclature><label>﻿</label><tp:taxon-name>
                <object-id xmlns:xlink="http://www.w3.org/1999/xlink" content-type="arpha" xlink:type="simple">03CD79E9-8C23-5136-A976-9E4213E283BB</object-id>
                <tp:taxon-name-part taxon-name-part-type="genus" reg="Varma">Varma</tp:taxon-name-part>
                <tp:taxon-name-part taxon-name-part-type="species" reg="microprojecta">microprojecta</tp:taxon-name-part>
                <object-id xmlns:xlink="http://www.w3.org/1999/xlink" content-type="zoobank" xlink:type="simple">https://zoobank.org/745D3A19-7A5C-4B9B-8B75-F29463CB0441</object-id>
              </tp:taxon-name><tp:taxon-authority>Zhou &amp; Chang</tp:taxon-authority><tp:taxon-status xmlns:xlink="http://www.w3.org/1999/xlink" xlink:type="simple">sp. nov.</tp:taxon-status><xref ref-type="fig" rid="F1">Figs 1C–D</xref><xref ref-type="fig" rid="F3">, 3A–K</xref><xref ref-type="fig" rid="F4">, 4A–H</xref></tp:nomenclature><tp:treatment-sec sec-type="type material" id="SECID0ENYAE"><title>Type material.</title><p><bold><italic>Holotype</italic></bold>: • ♂, <bold>China</bold> Yunnan Province, Baoshan City, Baihualing National Nature Reserve (<named-content xmlns:xlink="http://www.w3.org/1999/xlink" content-type="dwc:verbatimCoordinates" xlink:type="simple"><named-content content-type="geo-json" specific-use="{&#34;type&#34;:&#34;Point&#34;,&#34;coordinates&#34;:[98.806944,25.289444]}" id="NCID0E4YAE" xlink:type="simple">25°17'22"N, 98°48'25"E</named-content></named-content>), 6 Aug. 2013, W.-C. Yang. <bold><italic>Paratypes</italic></bold>: • ♂, same data as holotype, 5 Aug. 2013, W.-C. Yang; • ♂, same data as holotype, 4 Aug. 2013, Z.-H. Fan; • 2♀♀, same data as holotype, 6 Aug. 2013, W.-C. Yang and H-Y. Sun.</p></tp:treatment-sec><tp:treatment-sec sec-type="description" id="SECID0EFZAE"><title>Description.</title><p><bold><italic>Measurements</italic>.</bold> Body length (from apex of vertex to tip of forewings): male 8.0–8.8 mm (<italic>N</italic> = 3), female 9.4–9.5 mm (<italic>N</italic> = 2).</p><p><bold><italic>Coloration</italic>.</bold> General color pale green to stramineous yellow. Vertex, pronotum and mesonotum grayish green to pale ocherous. Forewings pale green or pale yellow, with nine irregular brownish spots around basal and middle part, and near nodal lines. Hind wings transparent.</p><p><bold><italic>Head and thorax</italic>.</bold> Vertex (Figs <xref ref-type="fig" rid="F1">1C</xref>, <xref ref-type="fig" rid="F3">3A</xref>) unicarinate, distinctly broader than long in middle line (2.9: 1), projecting in front of the eyes; disc depressed; anterior margin arched and convex; posterior margin triangularly concave. Frons (Fig. <xref ref-type="fig" rid="F3">3C</xref>) with stout median carina, distinctly longer medially than its maximum width. (1.4: 1), lateral margins subparallel, with an arched frontoclypeal sulcus. Clypeus triangular, broadly rounded, with stout median carina, without lateral carinae (Fig. <xref ref-type="fig" rid="F3">3C</xref>). Pronotum (Figs <xref ref-type="fig" rid="F1">1C</xref>, <xref ref-type="fig" rid="F3">3A</xref>) tricarinate, wider than long in middle (4.0: 1) and longer than vertex in middle (1.4: 1), anterior margin distinctly arched convexly, posterior margin obtusely concave. Mesonotum (Figs <xref ref-type="fig" rid="F1">1C</xref>, <xref ref-type="fig" rid="F3">3A</xref>) tricarinated, wider than long in middle (1.4: 1), and longer than vertex and pronotum together (1.6: 1), median carina straight, reaching to mesoscutellum, lateral carinae curving anteriorly towards median carina. Forewing (Fig. <xref ref-type="fig" rid="F3">3D</xref>) subhyaline, 2.6 times longer than widest breadth (2.6: 1), anterior and posterior margins parallel, costal cell with 13 oblique transverse veins, ScP+R vein forked near basal 1/4, MP vein simple, CuA forked two branches in basal 1/3, CuP simple, claval veins Pcu and A<sub>1</sub> uniting in middle of tegmina, nodal line and subapical line distinct. Hind wing hyaline, venation simple as in Fig. <xref ref-type="fig" rid="F3">3E</xref>. The spinulation of the hind leg is 3-(6-0)/6/2.</p><fig id="F3" position="float" orientation="portrait"><object-id xmlns:xlink="http://www.w3.org/1999/xlink" content-type="doi" xlink:type="simple">10.3897/zookeys.1245.150663.figure3</object-id><object-id xmlns:xlink="http://www.w3.org/1999/xlink" content-type="arpha" xlink:type="simple">67044807-328B-52EB-9721-5DE060B8D702</object-id><label>Figure 3.</label><caption><p><italic><tp:taxon-name><tp:taxon-name-part taxon-name-part-type="genus" reg="Varma">Varma</tp:taxon-name-part><tp:taxon-name-part taxon-name-part-type="species" reg="microprojecta">microprojecta</tp:taxon-name-part></tp:taxon-name></italic> Zhou &amp; Chang, sp. nov. male. <bold>A.</bold> Head and thorax, dorsal view; <bold>B.</bold> Head and thorax, left view; <bold>C.</bold> Head and thorax, ventral view; <bold>D.</bold> Forewing; <bold>E.</bold> Hindwing; <bold>F.</bold> Pygofer and anal tube, dorsal view; <bold>G.</bold> Male genitalia, left view; <bold>H.</bold> Male genitalia, right view; <bold>I.</bold> Pygofer and genital styles, ventral view; <bold>J.</bold> Aedeagus, left view; <bold>K.</bold> Aedeagus, right view. Abbreviations: as, anal style; at, anal tube (segment X); dmp, dorsal margin of pygofer; gs, gonostyli; hpg, hook-like process of gonostyli; pg, pygofer; pmpg, posterior margin of pygofer; pt, phallotheca; vmp, ventral margin of pygofer. Scale bars: 1 mm.</p></caption><graphic xmlns:xlink="http://www.w3.org/1999/xlink" xlink:href="zookeys-1245-311_article-150663__-g003.jpg" position="float" orientation="portrait" xlink:type="simple" id="oo_1374409.jpg"><uri content-type="original_file" xlink:type="simple">https://binary.pensoft.net/fig/1374409</uri></graphic></fig><p><bold><italic>Male genitalia</italic>.</bold> Anal tube symmetrical, long, its base narrow, widest in middle; anal style relatively small, not exceeding the tip of the anal tube (Fig. <xref ref-type="fig" rid="F3">3F–H</xref>). Pygofer (Fig. <xref ref-type="fig" rid="F3">3F–I</xref>) asymmetrical, left side (Fig. <xref ref-type="fig" rid="F3">3F, G</xref>) irregularly broad and triangular, with the posterior margin produced caudally into short finger-like processes near the middle; right side subquadrate, with the posterior margin bearing quadrilateral processes. Gonostyli asymmetrical, falciform in lateral view, bearing a large hook-like process on the left side, and a smaller one on the right side (Fig. <xref ref-type="fig" rid="F3">3G–I</xref>). In ventral view, gonostyli basal 2/3 fused, with micro projection on the apical margin (Fig. <xref ref-type="fig" rid="F3">3I</xref>). Aedeagus (Fig. <xref ref-type="fig" rid="F3">3G, H, J, K</xref>) relatively long, tubular, narrow at base and expanded apex, divided into two parts at the apex, one part ribbon-like with jagged edges, the other part with fusion of two semicircular projection and a glove-like projection, both with serrated margins. Phallotreme fissure-like, exposed in middle. Corpus connectivi robust, tubular (Fig. <xref ref-type="fig" rid="F3">3G, H, J, K</xref>).</p><p><bold><italic>Female genitalia</italic>.</bold> Genitalia bilaterally symmetrical, except for endogonocoxal lobe and sternite VII (Fig. <xref ref-type="fig" rid="F4">4A, C</xref>). Anal tube symmetrical, long, base narrow, widest in middle, style small, not exceed the apex of anal tube (Fig. <xref ref-type="fig" rid="F4">4A, B</xref>). Gonapophyses VIII (first valvula) (Fig. <xref ref-type="fig" rid="F4">4B, D</xref>) saw-like, strongly sclerotized, with 7 distinct teeth on the dorsal margin, 4 distinct teeth on the ventral margin, and numerous indistinct, small teeth along both margins. Gonapophyses IX (second valvula) (Fig. <xref ref-type="fig" rid="F4">4E–G</xref>) reduced, triangular, bilaterally symmetrical, lateral margins somewhat sclerotized, remainder largely membranous. Gonoplace (third valvula) (Fig. <xref ref-type="fig" rid="F4">4B, H</xref>) broad, membranous, with 11 teeth on the ventral margin and apical margin. Endogonocoxal lobe (Fig. <xref ref-type="fig" rid="F4">4C</xref>) at the base of gonapophyses VIII produced mesad irregular stripes, left stripe straight, with apical part somewhat extension, and right stripe cambered, apical part swollen. Posterior margin of sternite VII (Fig. <xref ref-type="fig" rid="F4">4C</xref>) with an asymmetrical median deep pit, forming two irregular protrusions in ventral view.</p><fig id="F4" position="float" orientation="portrait"><object-id xmlns:xlink="http://www.w3.org/1999/xlink" content-type="doi" xlink:type="simple">10.3897/zookeys.1245.150663.figure4</object-id><object-id xmlns:xlink="http://www.w3.org/1999/xlink" content-type="arpha" xlink:type="simple">3E143CFE-41AD-5DA5-88BB-7842ADB0F743</object-id><label>Figure 4.</label><caption><p>Female genitalia of <italic><tp:taxon-name><tp:taxon-name-part taxon-name-part-type="genus" reg="Varma">Varma</tp:taxon-name-part><tp:taxon-name-part taxon-name-part-type="species" reg="microprojecta">microprojecta</tp:taxon-name-part></tp:taxon-name></italic> Zhou &amp; Chang, sp. nov. <bold>A.</bold> Dorsal view; <bold>B.</bold> Lateral view; <bold>C.</bold> Ventral view; <bold>D.</bold> Gonapophyses VIII, lateral view; <bold>E.</bold> Gonapophyses IX, ventral view; <bold>F.</bold> Gonapophyses IX, dorsal view; <bold>G.</bold> Gonapophyses IX, lateral view; <bold>H.</bold> Gonoplace, inner view from the apex. Abbreviations: ACL, anterior connective lamina of gonapophyses VIII; Gp I, first lobe (lateral lobe) of gonoplace; Gp II, second lobe (posterior lobe) of gonoplace; GxL, endogonocoxal lobe; GxP, endogonocoxal process; Gx VIII, gonocoxae VIII; PCL, posterior connective lamina. Scale bars: 1 mm.</p></caption><graphic xmlns:xlink="http://www.w3.org/1999/xlink" xlink:href="zookeys-1245-311_article-150663__-g004.jpg" position="float" orientation="portrait" xlink:type="simple" id="oo_1374410.jpg"><uri content-type="original_file" xlink:type="simple">https://binary.pensoft.net/fig/1374410</uri></graphic></fig></tp:treatment-sec><tp:treatment-sec sec-type="host" id="SECID0EJAAG"><title>Host plant.</title><p>Unknown.</p></tp:treatment-sec><tp:treatment-sec sec-type="etymology" id="SECID0EOAAG"><title>Etymology.</title><p>The name of the new species is given for the presence of a microprojection on the apical margin of the gonostyli.</p></tp:treatment-sec><tp:treatment-sec sec-type="distribution" id="SECID0ETAAG"><title>Distribution.</title><p>China (Yunnan).</p></tp:treatment-sec><tp:treatment-sec sec-type="remarks" id="SECID0EYAAG"><title>Remarks.</title><p>This new species resembles <italic><tp:taxon-name><tp:taxon-name-part taxon-name-part-type="genus" reg="Varma">V.</tp:taxon-name-part><tp:taxon-name-part taxon-name-part-type="species" reg="serrata">serrata</tp:taxon-name-part></tp:taxon-name></italic> Men &amp; Qin, 2010, but is distinguished from the latter by: 1) posterior margin of pygofer with quadrilateral processes on the right side (vs posterior margin of pygofer with trapezoidal lobe on the right side in <italic><tp:taxon-name><tp:taxon-name-part taxon-name-part-type="genus" reg="Varma">V.</tp:taxon-name-part><tp:taxon-name-part taxon-name-part-type="species" reg="serrata">serrata</tp:taxon-name-part></tp:taxon-name></italic>); 2) aedeagus of male genitalia with a slender ribbon-like projection on the left side, one part with a fusion of two semicircular plate-like projection on the upper part and a glove-like projection on the right side, both with serrated margins (vs absent in <italic><tp:taxon-name><tp:taxon-name-part taxon-name-part-type="genus" reg="Varma">V.</tp:taxon-name-part><tp:taxon-name-part taxon-name-part-type="species" reg="serrata">serrata</tp:taxon-name-part></tp:taxon-name></italic>); 3) gonostyli with a micro projection on the apical margin (but with a semicircular lobe in <italic><tp:taxon-name><tp:taxon-name-part taxon-name-part-type="genus" reg="Varma">V.</tp:taxon-name-part><tp:taxon-name-part taxon-name-part-type="species" reg="serrata">serrata</tp:taxon-name-part></tp:taxon-name></italic>); and 4) endogonocoxal lobe of female genitalia with smooth stripe on the right side (vs with a triangular projection in <italic><tp:taxon-name><tp:taxon-name-part taxon-name-part-type="genus" reg="Varma">V.</tp:taxon-name-part><tp:taxon-name-part taxon-name-part-type="species" reg="serrata">serrata</tp:taxon-name-part></tp:taxon-name></italic>).</p></tp:treatment-sec><tp:treatment-sec><!--Section generated to contain objects referenced in tp:taxon-treatment.--><fig id="F1" position="float" orientation="portrait"><object-id xmlns:xlink="http://www.w3.org/1999/xlink" content-type="doi" xlink:type="simple">10.3897/zookeys.1245.150663.figure1</object-id><object-id xmlns:xlink="http://www.w3.org/1999/xlink" content-type="arpha" xlink:type="simple">6D7A4438-690A-54E4-8D68-7A2C296A017B</object-id><label>Figure 1.</label><caption><p>Male habitus of <italic><tp:taxon-name><tp:taxon-name-part taxon-name-part-type="genus" reg="Varma">Varma</tp:taxon-name-part></tp:taxon-name></italic> species. <bold>A, B.</bold><italic><tp:taxon-name><tp:taxon-name-part taxon-name-part-type="genus" reg="Varma">Varma</tp:taxon-name-part><tp:taxon-name-part taxon-name-part-type="species" reg="bimaculata">bimaculata</tp:taxon-name-part></tp:taxon-name></italic> Wang &amp; Liang, 2008; <bold>C, D.</bold><italic><tp:taxon-name><tp:taxon-name-part taxon-name-part-type="genus" reg="Varma">Varma</tp:taxon-name-part><tp:taxon-name-part taxon-name-part-type="species" reg="microprojecta">microprojecta</tp:taxon-name-part></tp:taxon-name></italic> Zhou &amp; Chang, sp. nov.; <bold>A, C.</bold> Dorsal view; <bold>B, D.</bold> Lateral view. Scale bars: 1 mm.</p></caption><graphic xmlns:xlink="http://www.w3.org/1999/xlink" xlink:href="zookeys-1245-311_article-150663__-g001.jpg" position="float" orientation="portrait" xlink:type="simple" id="oo_1374407.jpg"><uri content-type="original_file" xlink:type="simple">https://binary.pensoft.net/fig/1374407</uri></graphic></fig></tp:treatment-sec></tp:taxon-treatment>
